# Supplementary material for: Coverage and effectiveness of conditional cash transfer for people with drug resistant tuberculosis in Zimbabwe: A mixed methods study
Source: PLOS Glob Public Health. 2022 Dec 21;2(12):e0001027. doi: 10.1371/journal.pgph.0001027 (PMC10021731; doi:10.1371/journal.pgph.0001027)
Supplement: S1 Text — (TXT) [file pgph.0001027.s005.txt]

============================
Report:  CodeBook
Created: 03/11/2022 11:30:23
============================

------------------------------------------
File 1: C:\temp\Cash transfer project2.epx 
------------------------------------------

File 1: C:\temp\Cash transfer project2.epx
---------------------------------
Title       Cash transfer project 
Created     19/10/2020 12:26:23   
Last Edited 15/12/2021 11:30:45   
Cycle       13                    
---------------------------------
Backup on shutdown: yes
Email on shutdown: no
Project Encryption: none

Dataforms:
----------------------------------------------------------------------------------------------------------
Caption       Created             Structure Edited    Data Edited         Sections Fields Records Deleted  
----------------------------------------------------------------------------------------------------------
Questionnaire 19/10/2020 12:26:23 15/12/2021 11:30:45 14/12/2021 13:27:09        1     18     481       0  
----------------------------------------------------------------------------------------------------------

-------------------------------------------------------------------------------------------
Caption       Fields in key                                                                 
-------------------------------------------------------------------------------------------
Questionnaire (id:Sequential number) + (sitename:Name of health facility) + (prov:Province) 
-------------------------------------------------------------------------------------------


=======================
Dataform: Questionnaire
=======================

List Overview
------------------------------------------------------------------------------------------------------------
Name       Type       Length Missing Value(s)      Value Label Question / Caption                            
------------------------------------------------------------------------------------------------------------
H2         Heading                                             Part A: Data from Health Facilities           
Uniqueid   String         10                                   Unique Identification                         
prov       Integer         1                       prov        Province                                      
id         Integer         3                                   Sequential number                             
sitename   String          4                       sitecode    Name of health facility                       
age        Integer         2 99                    age         Age                                           
sex        Integer         1 9                     sex         Sex of patient                                
hiv        Integer         1 8 9                   hiv         HIV status                                    
art        Integer         1 8 9                   art         ART status                                    
pttype     Integer         1 9                     pttype      Type of TB patient                            
enroldat   Date (DMY)     10 01/01/1900            enroldat    Date of enrollment on MDR-TB treatment        
rxreg      Integer         1 9                     rxreg       MDR-TB Treatment regimen                      
comprx     Integer         1 9                     comprx      Did the patient complete treatment?           
phasestop  Integer         1 1 9                   phasestop   Highest phase of treatment attained           
trtoutcom  Integer         1 9                     trtoutcom   Treatment outcomes                            
outcdat    Date (DMY)     10                                   Date of outcome                               
regcash    Integer         1 9                     regcash     Was the patient registered for cash transfers 
amnt       Integer         3 998 999               amnt        Amount of disbursements received              
disbursdat Date (DMY)     10 30/12/1899 01/01/1900 disbursdat  Date of first cash disbursement               
------------------------------------------------------------------------------------------------------------

.-^-..-^-..-^-..-^-..-^-..-^-..-^-..-^-..-^-..-^-..-^-..-^-.

Variable: Uniqueid: Unique Identification
-------------------------
Type               String 
Length                 10 
Entry Mode       No Enter 
Show Value Label     true 
-------------------------


.-^-..-^-..-^-..-^-..-^-..-^-..-^-..-^-..-^-..-^-..-^-..-^-.

Variable: prov: Province
---------------------------
Type                Integer 
Length                    1 
Entry Mode       Must Enter 
Show Value Label       true 
Show Picklist          true 
---------------------------

Value label: prov [I]: (Integer)
--------------------------------------
Value Label     Missing (M), set: prov 
--------------------------------------
1     Harare                           
2     Bulawayo                         
3     Masvingo                         
4     Mat South                        
--------------------------------------

.-^-..-^-..-^-..-^-..-^-..-^-..-^-..-^-..-^-..-^-..-^-..-^-.

Variable: id: Sequential number
---------------------------
Type                Integer 
Length                    3 
Entry Mode       Must Enter 
Range                 1-100 
Show Value Label       true 
---------------------------


.-^-..-^-..-^-..-^-..-^-..-^-..-^-..-^-..-^-..-^-..-^-..-^-.

Variable: sitename: Name of health facility
------------------------------------------------------
Type                                            String 
Length                                               4 
Entry Mode                                  Must Enter 
Calculation      Combine String:                       
                 Uniqueid=id + - + sitename + - + prov 
Show Value Label                                  true 
Show Picklist                                     true 
------------------------------------------------------

Value label: sitecode [I]: (String)
-------------------------------------------------------------
Value Label                        Missing (M), set: sitecode 
-------------------------------------------------------------
Bei   Beitbridge hospital                                     
Bud   Budiriro                                                
Chi   Chivi District hospital                                 
Sta   Stanmore clinic                                         
Ema   Emakhandeni                                             
Gwa   Gwanda Provincial hospital                              
Hat   Hatclife                                                
Prin  Princess Margaret Rose                                  
Kuw   Kuwadzana                                               
Luv   Luveve                                                  
Mab   Mabvuku                                                 
Mag   Magwegwe                                                
Man   Manama mission hospital                                 
Mts   Mtshabezi hospital                                      
Mas   Masvingo Provincial hospital                            
Mba   Mbare                                                   
Mor   Morgenster Mission hospital                             
Mus   Musiso hospital                                         
Pha   Phakama Clinic                                          
Mzi   Mzilikazi                                               
Nju   Njube clinic                                            
Nku   Nkulumane                                               
Pel   Pelandaba                                               
Plu   Plumtree District hospital                              
Pum   Pumula                                                  
Sta   St Anne’s Brunaperg                                     
Tsh   Tshabalala                                              
Nk    Nketa clinic                                            
Ruj   Rujeko Harare                                           
Run   Runyararo                                               
Muc   Mucheke clinic                                          
Nda   Ndanga District hospital                                
Ruje  Rujeko Masvingo                                         
Gle   Glenview Polyclinic                                     
Buds  Budiriro Satellite                                      
Muf   Mufakose Polyclinic                                     
Zim   Zimuto Mission hospital                                 
Cowd  Cowdry Park Clinic                                      
High  Highfield Polyclinic                                    
-------------------------------------------------------------

.-^-..-^-..-^-..-^-..-^-..-^-..-^-..-^-..-^-..-^-..-^-..-^-.

Variable: age: Age
---------------------------
Type                Integer 
Length                    2 
Entry Mode       Must Enter 
Range                  1-98 
Show Value Label       true 
---------------------------

Value label: age [I]: (Integer)
-----------------------------------
Value Label   Missing (M), set: age 
-----------------------------------
99    Missing           M           
-----------------------------------

.-^-..-^-..-^-..-^-..-^-..-^-..-^-..-^-..-^-..-^-..-^-..-^-.

Variable: sex: Sex of patient
---------------------------
Type                Integer 
Length                    1 
Entry Mode       Must Enter 
Show Value Label       true 
Show Picklist          true 
---------------------------

Value label: sex [I]: (Integer)
----------------------------------------
Value Label        Missing (M), set: sex 
----------------------------------------
0     Female                             
1     Male                               
9     Not recorded           M           
----------------------------------------

.-^-..-^-..-^-..-^-..-^-..-^-..-^-..-^-..-^-..-^-..-^-..-^-.

Variable: hiv: HIV status
---------------------------
Type                Integer 
Length                    1 
Entry Mode       Must Enter 
Jumps            0 > pttype 
                 9 > pttype 
Show Value Label       true 
Show Picklist          true 
---------------------------

Value label: hiv [I]: (Integer)
------------------------------------------
Value Label          Missing (M), set: hiv 
------------------------------------------
0     Negative                             
1     Positive                             
8     Not applicable           M           
9     Not recorded             M           
------------------------------------------

.-^-..-^-..-^-..-^-..-^-..-^-..-^-..-^-..-^-..-^-..-^-..-^-.

Variable: art: ART status
---------------------------
Type                Integer 
Length                    1 
Entry Mode       Must Enter 
Show Value Label       true 
Show Picklist          true 
---------------------------

Value label: art [I]: (Integer)
------------------------------------------
Value Label          Missing (M), set: art 
------------------------------------------
0     No                                   
1     Yes                                  
8     Not applicable           M           
9     Not recorded             M           
------------------------------------------

.-^-..-^-..-^-..-^-..-^-..-^-..-^-..-^-..-^-..-^-..-^-..-^-.

Variable: pttype: Type of TB patient
---------------------------
Type                Integer 
Length                    1 
Entry Mode       Must Enter 
Show Value Label       true 
Show Picklist          true 
---------------------------

Value label: pttype [I]: (Integer)
-------------------------------------------------
Value Label              Missing (M), set: pttype 
-------------------------------------------------
0     New                                         
1     Previously treated                          
9     Not recorded                  M             
-------------------------------------------------

.-^-..-^-..-^-..-^-..-^-..-^-..-^-..-^-..-^-..-^-..-^-..-^-.

Variable: enroldat: Date of enrollment on MDR-TB treatment
--------------------------------------
Type                        Date (DMY) 
Length                              10 
Entry Mode                  Must Enter 
Range            01/01/2014-30/08/2021 
Show Value Label                  true 
--------------------------------------

Value label: enroldat [I]: (Date (DMY))
--------------------------------------------------
Value      Label        Missing (M), set: enroldat 
--------------------------------------------------
01/01/1900 Not recorded             M              
--------------------------------------------------

.-^-..-^-..-^-..-^-..-^-..-^-..-^-..-^-..-^-..-^-..-^-..-^-.

Variable: rxreg: MDR-TB Treatment regimen
---------------------------
Type                Integer 
Length                    1 
Entry Mode       Must Enter 
Show Value Label       true 
Show Picklist          true 
---------------------------

Value label: rxreg [I]: (Integer)
-------------------------------------------------
Value Label               Missing (M), set: rxreg 
-------------------------------------------------
0     9-11 months                                 
1     Standard (20-24 mo)                         
9     Not recorded                   M            
-------------------------------------------------

.-^-..-^-..-^-..-^-..-^-..-^-..-^-..-^-..-^-..-^-..-^-..-^-.

Variable: comprx: Did the patient complete treatment?
------------------------------
Type                   Integer 
Length                       1 
Entry Mode          Must Enter 
Jumps            1 > trtoutcom 
                 0 > phasestop 
Show Value Label          true 
Show Picklist             true 
------------------------------

Value label: comprx [I]: (Integer)
-------------------------------------------
Value Label        Missing (M), set: comprx 
-------------------------------------------
0     No                                    
1     Yes                                   
9     Not recorded            M             
-------------------------------------------

.-^-..-^-..-^-..-^-..-^-..-^-..-^-..-^-..-^-..-^-..-^-..-^-.

Variable: phasestop: Highest phase of treatment attained
---------------------------
Type                Integer 
Length                    1 
Entry Mode       Must Enter 
Show Value Label       true 
Show Picklist          true 
---------------------------

Value label: phasestop [I]: (Integer)
----------------------------------------------
Value Label        Missing (M), set: phasestop 
----------------------------------------------
0     Intensive                                
1     Continuation              M              
9     Not recorded              M              
----------------------------------------------

.-^-..-^-..-^-..-^-..-^-..-^-..-^-..-^-..-^-..-^-..-^-..-^-.

Variable: trtoutcom: Treatment outcomes
---------------------------
Type                Integer 
Length                    1 
Entry Mode       Must Enter 
Show Value Label       true 
Show Picklist          true 
---------------------------

Value label: trtoutcom [I]: (Integer)
-----------------------------------------------------
Value Label               Missing (M), set: trtoutcom 
-----------------------------------------------------
0     Cured                                           
1     Completed treatment                             
2     Died                                            
3     Failed treatment                                
4     LTFU/ Not evaluated                             
9     Not recorded                     M              
-----------------------------------------------------

.-^-..-^-..-^-..-^-..-^-..-^-..-^-..-^-..-^-..-^-..-^-..-^-.

Variable: outcdat: Date of outcome
--------------------------------------
Type                        Date (DMY) 
Length                              10 
Entry Mode                  Must Enter 
Comparison           outcdat>=enroldat 
Range            01/01/2014-31/12/2021 
Show Value Label                  true 
--------------------------------------


.-^-..-^-..-^-..-^-..-^-..-^-..-^-..-^-..-^-..-^-..-^-..-^-.

Variable: regcash: Was the patient registered for cash transfers
--------------------------------
Type                     Integer 
Length                         1 
Entry Mode            Must Enter 
Jumps            0 > Save Record 
Show Value Label            true 
Show Picklist               true 
--------------------------------

Value label: regcash [I]: (Integer)
--------------------------------------------
Value Label        Missing (M), set: regcash 
--------------------------------------------
0     No                                     
1     Yes                                    
9     Not recorded             M             
--------------------------------------------

.-^-..-^-..-^-..-^-..-^-..-^-..-^-..-^-..-^-..-^-..-^-..-^-.

Variable: amnt: Amount of disbursements received
---------------------------
Type                Integer 
Length                    3 
Entry Mode       Must Enter 
Range                 0-900 
Show Value Label       true 
---------------------------

Value label: amnt [I]: (Integer)
-------------------------------------------
Value Label          Missing (M), set: amnt 
-------------------------------------------
998   Not applicable           M            
999   Not recorded             M            
-------------------------------------------

.-^-..-^-..-^-..-^-..-^-..-^-..-^-..-^-..-^-..-^-..-^-..-^-.

Variable: disbursdat: Date of first cash disbursement
--------------------------------------
Type                        Date (DMY) 
Length                              10 
Entry Mode                  Must Enter 
Range            01/01/2014-30/12/2021 
Show Value Label                  true 
--------------------------------------

Value label: disbursdat [I]: (Date (DMY))
------------------------------------------------------
Value      Label          Missing (M), set: disbursdat 
------------------------------------------------------
30/12/1899 Not applicable              M               
01/01/1900 Not recorded                M               
------------------------------------------------------

.-^-..-^-..-^-..-^-..-^-..-^-..-^-..-^-..-^-..-^-..-^-..-^-.
